# Supplementary material for: Isotopic and genetic evidence of partial mycoheterotrophy in leafy variants of Cremastra aphylla, a predominantly leafless orchid
Source: Ann Bot. 2025 Sep 25;137(3):689–701. doi: 10.1093/aob/mcaf235 (PMC12933686; doi:10.1093/aob/mcaf235)
Supplement: mcaf235_Supplementary_Data [file mcaf235_supplementary_data.xlsx]

## Sheet: Table S1
Table S1. Detailed information on the samples for MIG-seq analysis.
Species	Sample ID	Collector	Collection date	Sampling locality	Population name	Population code	Notes	Herbarium	Sample ID (herbarium specimen)
Cremastra appendiculata var. variabilis	STG00382	Hisako Haseyama	20180707	Japan: Akita Pref., Nikaho City, Kisakata-machi	Kisakata	KSK		KYO	Sai1
Cremastra appendiculata var. variabilis	STG00383	Hisako Haseyama	20180707	Japan: Akita Pref., Nikaho City, Kisakata-machi	Kisakata	KSK
Cremastra aphylla	STG00521	Kenji Suetsugu	20190619	Japan: Hokkaido Pref., Asahikawa City, Arashiyama Park	Arashiyama	ARS	Leafless	KYO	KS411
Cremastra aphylla	STG00522	Kenji Suetsugu	20190619	Japan: Hokkaido Pref., Asahikawa City, Arashiyama Park	Arashiyama	ARS	Leafless
Cremastra aphylla	STG00523	Kenji Suetsugu	20190619	Japan: Hokkaido Pref., Asahikawa City, Arashiyama Park	Arashiyama	ARS	Leafless
Cremastra aphylla	STG00524	Kenji Suetsugu	20190619	Japan: Hokkaido Pref., Asahikawa City, Arashiyama Park	Arashiyama	ARS	Leafless
Cremastra aphylla	STG00525	Kenji Suetsugu	20190620	Japan: Hokkaido Pref., Shibetsu City, Asahicho	Shibetsu	SBT	Leafless	TNS	KS409
Cremastra aphylla	STG00526	Kenji Suetsugu	20190620	Japan: Hokkaido Pref., Shibetsu City, Asahi-cho	Shibetsu	SBT	Leafless
Cremastra aphylla	STG00527	Kenji Suetsugu	20190620	Japan: Hokkaido Pref., Shibetsu City, Asahi-cho	Shibetsu	SBT	Leafless
Cremastra aphylla	STG00528	Yoshio Ikemoto	20160520	Japan: Shiga Pref., Inukami District, Taga-cho, Mt. Ryozen	Mt. Ryozen	RYZ	Leafless	KYO	KS561
Cremastra aphylla	STG00529	Yoshio Ikemoto	20160520	Japan: Shiga Pref., Inukami District, Taga-cho, Mt. Ryozen	Mt. Ryozen	RYZ	Leafless
Cremastra aphylla	STG00530	Yoshio Ikemoto	20160520	Japan: Shiga Pref., Inukami District, Taga-cho, Mt. Ryozen	Mt. Ryozen	RYZ	Leafless
Cremastra aphylla	STG00531	Yoshio Ikemoto	20160520	Japan: Shiga Pref., Inukami District, Taga-cho, Mt. Ryozen	Mt. Ryozen	RYZ	Leafless
Cremastra aphylla	STG00532	Kenji Suetsugu	20100621	Japan: Hokkaido Pref., Sapporo City, Minami-ku, Moiwayama	Mt. Moiwa	MIW	Leafless	KYO	M-09
Cremastra aphylla	STG00533	Kenji Suetsugu	20100621	Japan: Hokkaido Pref., Sapporo City, Minami-ku, Moiwayama	Mt. Moiwa	MIW	Leafless
Cremastra aphylla	STG00534	Kenji Suetsugu	20100621	Japan: Hokkaido Pref., Sapporo City, Minami-ku, Moiwayama	Mt. Moiwa	MIW	Leafless
Cremastra aphylla	STG00535	Kenji Suetsugu	20100621	Japan: Hokkaido Pref., Sapporo City, Minami-ku, Moiwayama	Mt. Moiwa	MIW	Leafless
Cremastra aphylla	STG00536	Kenji Suetsugu	20110617	Japan: Hokkaido Pref., Sapporo City, Hakkenzan	Hakkenzan	HKZ	Leafless	KYO	M-10
Cremastra aphylla	STG00537	Kenji Suetsugu	20110617	Japan: Hokkaido Pref., Sapporo City, Hakkenzan	Hakkenzan	HKZ	Leafless
Cremastra aphylla	STG00538	Kenji Suetsugu	20110617	Japan: Hokkaido Pref., Sapporo City, Hakkenzan	Hakkenzan	HKZ	Leafless
Cremastra aphylla	STG00539	Kenji Suetsugu	20110617	Japan: Hokkaido Pref., Sapporo City, Hakkenzan	Hakkenzan	HKZ	Leafless
Cremastra appendiculata var. variabilis	STG00540	Kuniyuki Nagashima	20191003	Japan: Tochigi Pref., Nasushiobara City, Momura	Nasushiobara	NAS		KYO	Sa25
Cremastra appendiculata var. variabilis	STG00541	Kuniyuki Nagashima	20191003	Japan: Tochigi Pref., Nasushiobara City, Momura	Nasushiobara	NAS
Cremastra appendiculata var. variabilis	STG00542	Kuniyuki Nagashima	20191003	Japan: Tochigi Pref., Nasushiobara City, Momura	Nasushiobara	NAS
Cremastra appendiculata var. variabilis	STG00543	Kuniyuki Nagashima	20191003	Japan: Tochigi Pref., Nasushiobara City, Momura	Nasushiobara	NAS
Cremastra appendiculata var. variabilis	STG00544	Kuniyuki Nagashima	20191003	Japan: Tochigi Pref., Nasushiobara City, Momura	Nasushiobara	NAS
Cremastra appendiculata var. variabilis	STG00545	Hisako Haseyama	20180707	Japan: Akita Pref., Nikaho City, Kisakata-machi	Kisakata	KSK		KYO
Cremastra appendiculata var. variabilis	STG00546	Hisako Haseyama	20180707	Japan: Akita Pref., Nikaho City, Kisakata-machi	Kisakata	KSK		KYO
Cremastra appendiculata var. variabilis	STG00547	Hisako Haseyama	20180707	Japan: Akita Pref., Nikaho City, Kisakata-machi	Kisakata	KSK		KYO
Cremastra appendiculata var. variabilis	STG00548	Shumpei Kiramura	20191010	Japan: Ishikawa Pref., Kanazawa City, Kakuma-machi	Kakuma	KKM		KYO	Sa33
Cremastra appendiculata var. variabilis	STG00549	Shumpei Kiramura	20191010	Japan: Ishikawa Pref., Kanazawa City, Kakuma-machi	Kakuma	KKM		KYO	Sa34
Cremastra appendiculata var. variabilis	STG00550	Shumpei Kiramura	20191010	Japan: Ishikawa Pref., Kanazawa City, Kakuma-machi	Kakuma	KKM
Cremastra appendiculata var. variabilis	STG00551	Shumpei Kiramura	20191010	Japan: Ishikawa Pref., Kanazawa City, Kakuma-machi	Kakuma	KKM
Cremastra appendiculata var. variabilis	STG00552	Shumpei Kiramura	20191010	Japan: Ishikawa Pref., Kanazawa City, Kakuma-machi	Kakuma	KKM
Cremastra appendiculata var. variabilis	STG00553	Hisanobu Takeuchi	20191015	Japan: Kochi Pref., Kami City, Monobe-cho	Monobe	MNB		KYO	Sa38
Cremastra appendiculata var. variabilis	STG00554	Hisanobu Takeuchi	20191015	Japan: Kochi Pref., Kami City, Kahoku-cho	Kahoku	KHK		KYO	Sa39
Cremastra appendiculata var. variabilis	STG00555	Hisanobu Takeuchi	20191015	Japan: Kochi Pref., Kami City, Kahoku-cho	Kahoku	KHK
Cremastra appendiculata var. variabilis	STG00556	Hisanobu Takeuchi	20191015	Japan: Kochi Pref., Kami City, Kahoku-cho	Kahoku	KHK
Cremastra appendiculata var. variabilis	STG00557	Hisanobu Takeuchi	20191015	Japan: Kochi Pref., Kami City, Kahoku-cho	Kahoku	KHK
Cremastra appendiculata var. variabilis	STG00558	Yoshiaki Kitada	20191020	Japan: Saitama Pref., Tokorozawa City, Sayama Hills	Sayama Hills	SYM		KYO	Sa43
Cremastra appendiculata var. variabilis	STG00559	Yoshiaki Kitada	20191020	Japan: Saitama Pref., Tokorozawa City, Sayama Hills	Sayama Hills	SYM
Cremastra appendiculata var. variabilis	STG00560	Yoshiaki Kitada	20191020	Japan: Saitama Pref., Tokorozawa City, Sayama Hills	Sayama Hills	SYM
Cremastra appendiculata var. variabilis	STG00561	Yoshiaki Kitada	20191020	Japan: Saitama Pref., Tokorozawa City, Sayama Hills	Sayama Hills	SYM
Cremastra appendiculata var. variabilis	STG00565	Koji Tanaka	20191104	Japan: Fukuoka Pref., Kitakyushu City, Kokuraminami-ku	Kokuraminami	KKR		KYO	Sa45
Cremastra appendiculata var. variabilis	STG00566	Koji Tanaka	20191104	Japan: Fukuoka Pref., Kitakyushu City, Kokuraminami-ku	Kokuraminami	KKR
Cremastra appendiculata var. variabilis	STG00567	Koji Tanaka	20191104	Japan: Fukuoka Pref., Kitakyushu City, Kokuraminami-ku	Kokuraminami	KKR
Cremastra appendiculata var. variabilis	STG00568	Koji Tanaka	20191104	Japan: Fukuoka Pref., Kitakyushu City, Kokuraminami-ku	Kokuraminami	KKR
Cremastra appendiculata var. variabilis	STG00742	Masayuki Sato	20191219	Japan: Shizuoka Pref., Fuji City, Obuchi	Obuchi	OBC		KYO	Sa46-1
Cremastra appendiculata var. variabilis	STG00744	Masayuki Sato	20191219	Japan: Shizuoka Pref., Fuji City, Obuchi	Obuchi	OBC
Cremastra appendiculata var. variabilis	STG00745	Masayuki Sato	20191219	Japan: Shizuoka Pref., Fuji City, Obuchi	Obuchi	OBC
Cremastra appendiculata var. variabilis	STG00746	Masayuki Sato	20191219	Japan: Shizuoka Pref., Fuji City, Obuchi	Obuchi	OBC
Cremastra appendiculata var. variabilis	STG00747	Masayuki Sato	20191219	Japan: Shizuoka Pref., Fuji City, Obuchi	Obuchi	OBC
Cremastra appendiculata var. variabilis	STG00750	Takayuki Shimizu	20191219	Japan: Hyogo Pref., Kobe City, Kita-ku, Yamada-cho	Yamada	YMD		KYO	Sa47
Cremastra appendiculata var. variabilis	STG00751	Takayuki Shimizu	20191219	Japan: Hyogo Pref., Kobe City, Kita-ku, Yamada-cho	Yamada	YMD
Cremastra appendiculata var. variabilis	STG00752	Takayuki Shimizu	20191219	Japan: Hyogo Pref., Kobe City, Kita-ku, Yamada-cho	Yamada	YMD
Cremastra appendiculata var. variabilis	STG00753	Takayuki Shimizu	20191219	Japan: Hyogo Pref., Kobe City, Kita-ku, Yamada-cho	Yamada	YMD
Cremastra appendiculata var. variabilis	STG00754	Takayuki Shimizu	20191219	Japan: Hyogo Pref., Kobe City, Kita-ku, Yamada-cho	Yamada	YMD
Cremastra aphylla	STG01948	Toshiaki Hashimoto	20200606	Japan: Tokyo Pref., Hachioji City, Shimoongata-machi	Shimongata	SMO	Leafy	KYO	KS698
Cremastra aphylla	STG01949	Toshiaki Hashimoto	20200606	Japan: Tokyo Pref., Hachioji City, Shimoongata-machi	Shimoongata	SMO	Leafy
Cremastra aphylla	STG01950	Toshiaki Hashimoto	20200606	Japan: Tokyo Pref., Hachioji City, Shimoongata-machi	Shimoongata	SMO	Leafy
Cremastra aphylla	STG01951	Toshiaki Hashimoto	20200606	Japan: Tokyo Pref., Hachioji City, Shimoongata-machi	Shimoongata	SMO	Leafy
Cremastra aphylla	STG01952	Toshiaki Hashimoto	20200606	Japan: Tokyo Pref., Hachioji City, Shimoongata-machi	Shimoongata	SMO	Leafless
Cremastra aphylla	STG01953	Toshiaki Hashimoto	20200606	Japan: Tokyo Pref., Hachioji City, Shimoongata-machi	Shimoongata	SMO	Leafless
Cremastra aphylla	STG01954	Toshiaki Hashimoto	20200606	Japan: Tokyo Pref., Hachioji City, Shimoongata-machi	Shimoongata	SMO	Leafless
Cremastra aphylla	STG01955	Toshiaki Hashimoto	20200606	Japan: Tokyo Pref., Hachioji City, Shimoongata-machi	Shimoongata	SMO	Leafless
Cremastra aphylla	STG01968	Mutsuo Tsukada	20210523	Japan: Shiga Pref., Hikone City, Buna-cho	Buna	BNA	Leafless	KYO	Sa51
Cremastra aphylla	STG01972	Syozi Hyodo	20200616	Japan: Ehime Pref., Toon City, Kamibayashi	Kamihayashi	KMH	Leafless	KYO	KS696
Cremastra aphylla	STG01973	Syozi Hyodo	20200616	Japan: Ehime Pref., Toon City, Kamibayashi	Kamihayashi	KMH	Leafless
Cremastra aphylla	STG01974	Syozi Hyodo	20200616	Japan: Ehime Pref., Toon City, Kamibayashi	Kamihayashi	KMH	Leafless

## Sheet: Table S2
Table S2. The sequencing reads of mycorrhizal fungal OTUs detected in each sample.
Plant phenotype	Host	Individual ID	Coprinellus magnoliae OTU1	Ceratobasidiaceae OTU1	Ceratobasidiaceae OTU2	Dermateaceae OTU1	Hyaloscyphaceae OTU1	Dermateaceae OTU2
Leafless	Cremastra aphylla	242-1	9147	0	0	0	0	0
Leafless	Cremastra aphylla	242-2	13927	0	0	0	0	0
Leafless	Cremastra aphylla	242-3	9977	0	0	189	0	0
Leafless	Cremastra aphylla	242-4	12952	0	0	0	0	0
Leafless	Cremastra aphylla	242-5	11643	5	0	0	0	0
Leafless	Cremastra aphylla	242-6	9308	192	0	0	109	0
Leafless	Cremastra aphylla	242-7	3093	39	0	0	0	0
Leafless	Cremastra aphylla	242-8	15505	2	0	0	0	0
Leafy	Cremastra aphylla	243-1	3675	0	0	0	0	0
Leafy	Cremastra aphylla	243-2	7850	0	0	0	0	0
Leafy	Cremastra aphylla	243-3	2999	608	21	0	0	15
Leafy	Cremastra aphylla	243-4	2121	0	9	0	0	0
Leafy	Cremastra aphylla	243-5	4874	3	0	0	0	0
Leafy	Cremastra aphylla	243-6	6295	1382	0	0	0	0

## Sheet: Table S3
Table S3. Values of δ13C, δ15N, ε13C, ε15N, and C and N concentrations in Cremastra aphylla and its neighboring autotrophic plants.
Plot ID	Plant species	δ13C (‰)	δ15N (‰)	ε13C (‰)	ε15N (‰)	C (mmol/g)	N (mmol/g)
1	Cremastra aphylla (flower: leafless flowering plant)	-23.8398	2.32542	10.0536	5.33849	38.0813	2.65001
	Cremastra aphylla (flower: leafless flowering plant)	-23.1557	3.26494	10.7377	6.27801	37.4788	2.68621
	Cremastra aphylla (flower: leafy flowering plant)	-25.9971	2.02459	7.89626	5.03766	37.3116	2.55821
	Cremastra aphylla (leaf: leafy flowering plant)	-28.2826	-0.765052	5.61077	2.24802	36.6711	1.90111
	Cremastra aphylla (coralloid rhizome: leafless flowering plant)	-24.4928	-0.944005	9.40062	2.06906	24.6683	1.78713
	Aucuba japonica	-31.5073	-2.92412	2.38614	0.0889466	41.9273	1.75472
	Rubia argyi	-33.9222	-3.44765	-0.028761	-0.434587	42.2079	1.73733
	Parthenocissus tricuspidata	-35.2843	-4.63677	-1.39091	-1.6237	36.4885	1.21713
	Orixa japonica	-34.8452	-2.38638	-0.951835	0.626685	35.8181	2.31581
	Akebia trifoliata	-33.9834	-1.97243	-0.090027	1.04064	37.4818	1.77247
	Comanthosphace japonica	-33.818	-2.71106	0.0753912	0.302013	35.0032	2.72708
2	Cremastra aphylla (flower: leafless flowering plant)	-23.1271	3.59265	11.4763	6.57664	37.9096	2.65604
	Cremastra aphylla (flower: leafless flowering plant)	-23.9144	2.22497	10.689	5.20896	38.0275	2.40155
	Cremastra aphylla (flower: leafless flowering plant)	-23.0811	3.35422	11.5223	6.33821	37.798	3.19149
	Cremastra aphylla (flower: leafless flowering plant)	-23.1363	3.33799	11.4671	6.32197	37.9953	2.81421
	Cremastra aphylla (flower: leafy flowering plant)	-24.1919	2.87871	10.4115	5.8627	37.8923	2.82873
	Cremastra aphylla (leaf: leafy flowering plant)	-28.6512	-0.614892	5.95216	2.36909	36.8388	2.04237
	Cremastra aphylla (coralloid rhizome: leafless flowering plant)	-24.3724	-0.0705888	10.231	2.91339	26.0867	1.95977
	Cremastra aphylla (coralloid rhizome: leafy flowering plant)	-24.1083	-0.85971	10.4951	2.12427	35.6997	3.54735
	Aucuba japonica	-34.7441	-3.07834	-0.140742	-0.0943578	40.3028	1.11153
	Rubia argyi	-33.9957	-3.51563	0.607725	-0.53165	33.5906	2.97697
	Parthenocissus tricuspidata	-35.3537	-4.72301	-0.750338	-1.73902	37.7871	1.25647
	Orixa japonica	-34.9157	-2.09722	-0.312286	0.88676	36.9722	2.67978
	Akebia trifoliata	-33.7608	-1.75023	0.842578	1.23375	37.4789	1.86678
	Comanthosphace japonica	-34.8503	-2.73946	-0.246936	0.244519	34.9916	2.23464
3	Cremastra aphylla (flower: leafless flowering plant)	-23.5212	2.41572	10.3859	5.73756	37.3829	2.39047
	Cremastra aphylla (flower: leafless flowering plant)	-23.6938	2.88142	10.2134	6.20326	38.0106	2.91678
	Cremastra aphylla (flower: leafy flowering plant)	-25.6901	2.60342	8.21713	5.92526	37.3137	2.92958
	Cremastra aphylla (leaf: leafy flowering plant)	-26.7581	-0.816797	7.14906	2.50505	36.36	1.47716
	Cremastra aphylla (coralloid rhizome: leafless flowering plant)	-24.6063	1.1461	9.30087	4.46794	21.0087	1.7296
	Cremastra aphylla (coralloid rhizome: leafless flowering plant)	-24.1838	2.07639	9.72335	5.39823	27.1674	2.19031
	Cremastra aphylla (coralloid rhizome: leafy flowering plant)	-25.0282	1.50461	8.87895	4.82645	34.6977	3.72777
	Aucuba japonica	-31.5175	-3.42533	2.38971	-0.103489	41.1457	1.58351
	Rubia argyi	-33.7036	-4.99391	0.203539	-1.67206	33.1002	2.37069
	Parthenocissus tricuspidata	-34.4123	-3.06414	-0.505104	0.257708	38.6741	1.45334
	Orixa japonica	-34.447	-2.76686	-0.539822	0.554986	37.2079	2.5011
	Akebia trifoliata	-33.6322	-1.96938	0.275016	1.35246	36.4415	1.60953
	Comanthosphace japonica	-35.7305	-3.71145	-1.82334	-0.389606	34.5437	2.6607
4	Cremastra aphylla (flower: leafless flowering plant)	-23.4293	3.15435	11.4263	6.73228	42.4875	3.39952
	Cremastra aphylla (flower: leafless flowering plant)	-23.9593	1.5107	10.8964	5.08862	33.9277	2.74215
	Cremastra aphylla (flower: leafy flowering plant)	-25.6359	2.49181	9.21972	6.06974	37.7414	2.68098
	Cremastra aphylla (flower: leafy flowering plant)	-25.7768	2.40557	9.0788	5.9835	37.7694	2.73667
	Cremastra aphylla (leaf: leafy non-flowering plant)	-28.0039	0.942519	6.85179	4.52045	36.59	2.34451
	Cremastra aphylla (leaf: leafy non-flowering plant)	-27.9589	1.18095	6.89671	4.75888	36.7949	2.50545
	Cremastra aphylla (leaf: leafy non-flowering plant)	-26.7898	0.648285	8.06587	4.22621	34.7058	2.13413
	Cremastra aphylla (coralloid rhizome: leafless flowering plant)	-25.1414	-2.01851	9.71421	1.55942	35.8971	2.26986
	Cremastra aphylla (coralloid rhizome: leafy flowering plant)	-24.7508	-0.001528	10.1048	3.5764	35.3332	3.14281
	Aucuba japonica	-34.5797	-3.78957	0.275901	-0.211646	39.3555	1.2653
	Rubia argyi	-35.1077	-3.93466	-0.252007	-0.356733	33.4463	2.81147
	Parthenocissus tricuspidata	-35.5896	-4.48255	-0.733967	-0.904617	38.3493	1.32971
	Akebia trifoliata	-33.7006	-2.07186	1.15507	1.50607	37.1492	1.94563
	Comanthosphace japonica	-35.3006	-3.61101	-0.444995	-0.033076	34.4583	2.79249
